# Supplementary material for: Mechanisms of Trichomes and Terpene Compounds in Indigenous and Commercial Thai Rice Varieties against Brown Planthopper
Source: Insects. 2022 May 1;13(5):427. doi: 10.3390/insects13050427 (PMC9143670; doi:10.3390/insects13050427)
Supplement: Supplementary file 1 [file insects-13-00427-s001.zip]

Archive with 1 entries (1 files):
- insects-1635179-supplementary.pdf
